# Supplementary material for: Participatory action research to align Health and Demographic Surveillance System (HDSS) priorities with community needs in Uttar Pradesh, India
Source: Prim Health Care Res Dev. 2026 Mar 31;27:e46. doi: 10.1017/S1463423626101157 (PMC13080540; doi:10.1017/S1463423626101157)
Supplement: Singh et al. supplementary material 1 — Singh et al. supplementary material [file S1463423626101157sup001.xlsx]

## Sheet: HDSS Population
	Supplementary File 1
	Population distribution by gender and social categories in villages covered by SEWARTH HDSS
		Total Population	Males	Females	Scheduled Caste(SC)	Scheduled Tribe(ST)	Total SC/ST population	% SC/ST population
1	Gaunar	12563	6340	6223	3053	30	3083	0.245403
2	Saraiya	6462	3363	3099	854	57	911	0.140978
3	PANSARHI	1900	980	920	511	0	511	0.268947
4	TELHNAPAR	2354	1220	1134	524	0	524	0.2226
5	BASDILA	1629	811	818	512	93	605	0.371393
6	VARAIPAR	1105	590	515	430	0	430	0.38914
7	MAHUWA BUJURG	1309	682	627	421	0	421	0.32162
8	BILARI	3790	1913	1877	1021	10	1031	0.272032
9	DUMRI KHAS	10139	5243	4896	2488	0	2488	0.245389
10	CHHAPRA MANSOOR	1477	714	763	405	0	405	0.274204
11	VISHAMBHARPUR	1901	986	915	569	0	569	0.299316
12	GIRDHARGANJ (Ward-25)	9693	NA	NA	1452	51	1503	0.15506
